# Supplementary material for: Genetic Characterization of the “Chusca Lojana”, a Creole Goat Reared in Ecuador, and Its Relationship with Other Goat Breeds
Source: Animals (Basel). 2020 Jun 12;10(6):1026. doi: 10.3390/ani10061026 (PMC7341184; doi:10.3390/ani10061026)
Supplement: Supplementary file 1 [file animals-10-01026-s001.zip]

Archive with 1 entries (1 files):
- SUPPLEMENTARY FILE.pptx
